# Supplementary material for: HIV-1 diversity considerations in the application of the Intact Proviral DNA Assay (IPDA)
Source: Nat Commun. 2021 Jan 8;12:165. doi: 10.1038/s41467-020-20442-3 (PMC7794580; doi:10.1038/s41467-020-20442-3)
Supplement: Supplementary file 3 — Source Data [file 41467_2020_20442_MOESM3_ESM.xlsx]

## Sheet: Figure1b_inSilico
seqID	psiProbeSeq	psiProbeCall	envProbeSeq	EnvProbeCall	IPDAcall
seq1	deleted	DEFECTIVE	CCTTGGGTTTCTGGGA	INTACT (C->T @P10 ;T->C@P11 )	ENV- SINGLE POSITIVE
seq2	ACTGGTGAGTACGCCGAAA	INTACT (A->G @P16)	deleted	DEFECTIVE	PSI- SINGLE POSITIVE
seq3	ACTGGTGAGTACGCCGAAA	INTACT (A->G @P16)	deleted	DEFECTIVE	PSI- SINGLE POSITIVE
seq4	ACTGGTGAGTACGCCGAAA	INTACT (A->G @P16)	deleted	DEFECTIVE	PSI- SINGLE POSITIVE
seq5	ACTGGTGAATACGCCGAAA	DEFECTIVE (suspected Hypermutation)	CCTTGGGTTTCTGGGA	INTACT (C->T @P10 ;T->C@P11 )	ENV- SINGLE POSITIVE
seq6	ACTGGTGAGTACGCCGAAA	INTACT (A->G @P16)	CCTTGGGTTTCTGGGA	INTACT (C->T @P10 ;T->C@P11 )	INTACT
seq7	deleted	DEFECTIVE	CCTTGGGTTCCTGGGA	INTACT (T->C@P11 )	ENV- SINGLE POSITIVE
seq8	ACTGGTGAGTACGCCGAAA	INTACT (A->G @P16)	deleted	DEFECTIVE	PSI- SINGLE POSITIVE
seq9	ACTGGTGAGTACGCCGAAA	INTACT (A->G @P16)	CCTTGGGTTTCTGGGA	INTACT (C->T @P10 ;T->C@P11 )	INTACT
seq10	ACTGGTGAGTACGCCGAAA	INTACT (A->G @P16)	deleted	DEFECTIVE	PSI- SINGLE POSITIVE
seq11	ACTGGTGAGTACGCCGAAA	INTACT (A->G @P16)	deleted	DEFECTIVE	PSI- SINGLE POSITIVE
seq12	ACTGGTGAGTACGCCGAAA	INTACT (A->G @P16)	deleted	DEFECTIVE	PSI- SINGLE POSITIVE
seq13	ACTGGTGAGTACGCCGAAA	INTACT (A->G @P16)	CCTTAGGTTTCTAGGA	DEFECTIVE (Hypermutaion)	PSI- SINGLE POSITIVE
seq14	ACTGGTGAGTACGCCGAAA	INTACT (A->G @P16)	deleted	DEFECTIVE	PSI- SINGLE POSITIVE
seq15	ACTGGTGAGTACGCCGAAA	INTACT (A->G @P16)	CCTTGGGTTTCTGGGA	INTACT (C->T @P10 ;T->C@P11 )	INTACT
seq16	ACTGGTGAGTACGCCGAAA	INTACT (A->G @P16)	deleted	DEFECTIVE	PSI- SINGLE POSITIVE
seq17	ACTGGTGAGTACGCCAAAA	INTACT (Wildtype)	CCTTGGGTTTCTGGGA	INTACT (C->T @P10 ;T->C@P11 )	INTACT
seq18	ACTGGTGAGTACGCCGAAA	INTACT (A->G @P16)	deleted	DEFECTIVE	PSI- SINGLE POSITIVE
seq19	ACTAGTGAGTACGCCGAAA	INTACT (A->G @P16)	deleted	DEFECTIVE	PSI- SINGLE POSITIVE
seq20	deleted	DEFECTIVE	CCTTGGGTTTCTGGGA	INTACT (C->T @P10 ;T->C@P11 )	ENV- SINGLE POSITIVE
seq21	ACTGGTGAGTACGCCAAAA	INTACT (Wildtype)	CCTTGGGTTTCTGGGA	INTACT (C->T @P10 ;T->C@P11 )	INTACT
seq22	deleted	DEFECTIVE	CCTTGGGTTTCTGGGA	INTACT (C->T @P10 ;T->C@P11 )	ENV- SINGLE POSITIVE
seq23	ACTGGTGAGTACGCCGAAA	INTACT (A->G @P16)	deleted	DEFECTIVE	PSI- SINGLE POSITIVE
seq24	ACTGGTGAGTACGCCGAAA	INTACT (A->G @P16)	deleted	DEFECTIVE	PSI- SINGLE POSITIVE
seq25	ACTGGTGAGTACGCCGAAA	INTACT (A->G @P16)	deleted	DEFECTIVE	PSI- SINGLE POSITIVE
seq26	ACTGGTGAGTACGCCGAAA	INTACT (A->G @P16)	deleted	DEFECTIVE	PSI- SINGLE POSITIVE
seq27	ACTGGTGAGTACGCCGAAA	INTACT (A->G @P16)	CCTTAGGTTTCTAGGA	DEFECTIVE (Hypermutaion)	PSI- SINGLE POSITIVE
seq28	ACTGGTGAGTACGCCGAAA	INTACT (A->G @P16)	deleted	DEFECTIVE	PSI- SINGLE POSITIVE
seq29	deleted	DEFECTIVE	CCTTGGGTTTCTGGGA	INTACT (C->T @P10 ;T->C@P11 )	ENV- SINGLE POSITIVE
seq30	ACTGGTGAGTACGCCGAAA	INTACT (A->G @P16)	deleted	DEFECTIVE	PSI- SINGLE POSITIVE
seq31	ACTGGTGAGTACGCCGAAA	INTACT (A->G @P16)	CCTTAGGTTTCTAGGA	DEFECTIVE (Hypermutaion)	PSI- SINGLE POSITIVE
seq32	ACTGGTGAGTACGCCGAAA	INTACT (A->G @P16)	CCTTGGGTTTCTGGGA	INTACT (C->T @P10 ;T->C@P11 )	INTACT
seq33	ACTGGTGAGTACGCCGAAA	INTACT (A->G @P16)	CCTTGGGTTTCTGGGA	INTACT (C->T @P10 ;T->C@P11 )	INTACT
seq34	ACTAGTGAGTACGCCGAAA	INTACT (A->G @P16)	deleted	DEFECTIVE	PSI- SINGLE POSITIVE
seq35	deleted	DEFECTIVE	CCTTGGGTTCCTGGGA	INTACT (T->C@P11 )	ENV- SINGLE POSITIVE
seq36	ACTGGTGAGTACGCCGAAA	INTACT (A->G @P16)	deleted	DEFECTIVE	PSI- SINGLE POSITIVE
seq37	ACTAGTGAGTACGCCGAAA	INTACT (A->G @P16)	deleted	DEFECTIVE	PSI- SINGLE POSITIVE
seq38	ACTAGTGAGTACGCCGAAA	INTACT (A->G @P16)	deleted	DEFECTIVE	PSI- SINGLE POSITIVE
seq39	ACTGGTGAGTACGCCGAAA	INTACT (A->G @P16)	deleted	DEFECTIVE	PSI- SINGLE POSITIVE
seq40	ACTAGTGAGTACGCCGAAA	INTACT (A->G @P16)	CCTTAGGTTTCTAGGA	DEFECTIVE (Hypermutaion)	PSI- SINGLE POSITIVE
seq41	deleted	DEFECTIVE	CCTTGGGTTTCTGGGA	INTACT (C->T @P10 ;T->C@P11 )	ENV- SINGLE POSITIVE
seq42	deleted	DEFECTIVE	CCTTGGGTTTCTGGGA	INTACT (C->T @P10 ;T->C@P11 )	ENV- SINGLE POSITIVE
seq43	ACTGGTGAATACGCCGAAA	DEFECTIVE (suspected Hypermutation)	CCTTGGGTTTCTGGGA	INTACT (C->T @P10 ;T->C@P11 )	ENV- SINGLE POSITIVE
seq44	deleted	DEFECTIVE	CCTTGGGTTTCTGGGA	INTACT (C->T @P10 ;T->C@P11 )	ENV- SINGLE POSITIVE
seq45	ACTGGTGAGTACGCCGAAA	INTACT (A->G @P16)	deleted	DEFECTIVE	PSI- SINGLE POSITIVE
seq46	ACTGGTGAGTACGCCGAAA	INTACT (A->G @P16)	deleted	DEFECTIVE	PSI- SINGLE POSITIVE
seq47	ACTGGTGAGTACGCCAAAA	INTACT (Wildtype)	CCTTGGGTTTCTGGGA	INTACT (C->T @P10 ;T->C@P11 )	INTACT
seq48	ACTGGTGAGTACGCCGAAA	INTACT (A->G @P16)	CCTTAGGTTCCTAGGA	DEFECTIVE (Hypermutaion)	PSI- SINGLE POSITIVE
seq49	ACTGGTGAGTACGCCGAAA	INTACT (A->G @P16)	deleted	DEFECTIVE	PSI- SINGLE POSITIVE
seq50	ACTGGTGAGTACGCCGAAA	INTACT (A->G @P16)	deleted	DEFECTIVE	PSI- SINGLE POSITIVE
seq51	ACTGGTGAGTACGCCGAAA	INTACT (A->G @P16)	deleted	DEFECTIVE	PSI- SINGLE POSITIVE
seq52	ACTGGTGAGTACGCCGAAA	INTACT (A->G @P16)	CCTTAGGTTCCTAGGA	DEFECTIVE (Hypermutaion)	PSI- SINGLE POSITIVE
seq53	ACTGGTGATTACGCCGAAA	INTACT (G->T @P9; A->G @P16)	CCTTGGGTTTCTGGGA	INTACT (C->T @P10 ;T->C@P11 )	INTACT
seq54	deleted	DEFECTIVE	CCTTGGGTTTCTGGGA	INTACT (C->T @P10 ;T->C@P11 )	ENV- SINGLE POSITIVE
seq55	deleted	DEFECTIVE	CCTTGGGTTTCTGGGA	INTACT (C->T @P10 ;T->C@P11 )	ENV- SINGLE POSITIVE
seq56	ACTGGTGAGTACGCCGAAA	INTACT (A->G @P16)	deleted	DEFECTIVE	PSI- SINGLE POSITIVE
seq57	ACTGGTGAGTACGCCGAAA	INTACT (A->G @P16)	deleted	DEFECTIVE	PSI- SINGLE POSITIVE
seq58	ACTGGTGAGTACGCCGAAA	INTACT (A->G @P16)	deleted	DEFECTIVE	PSI- SINGLE POSITIVE
seq59	ACTGGTGAGTACGCCGAAA	INTACT (A->G @P16)	deleted	DEFECTIVE	PSI- SINGLE POSITIVE
seq60	ACTAGTGAGTACGCCGAAA	INTACT (A->G @P16)	deleted	DEFECTIVE	PSI- SINGLE POSITIVE
seq61	deleted	DEFECTIVE	CCTTGGGTTTCTGGGA	INTACT (C->T @P10 ;T->C@P11 )	ENV- SINGLE POSITIVE
seq62	ACTGGTGAGTACGCCGAAA	INTACT (A->G @P16)	CCTTGGGTTTCTGGGA	INTACT (C->T @P10 ;T->C@P11 )	INTACT
seq63	ACTGGTGAGTACGCCGAAA	INTACT (A->G @P16)	deleted	DEFECTIVE	PSI- SINGLE POSITIVE
seq64	ACTGGTGAGTACGCCGAAA	INTACT (A->G @P16)	deleted	DEFECTIVE	PSI- SINGLE POSITIVE
seq65	ACTGGTGAGTACGCCGAAA	INTACT (A->G @P16)	deleted	DEFECTIVE	PSI- SINGLE POSITIVE
seq66	deleted	DEFECTIVE	CCTTGGGTTTCTGGGA	INTACT (C->T @P10 ;T->C@P11 )	ENV- SINGLE POSITIVE
seq67	ACTGGTGAGTACGCCAAAA	INTACT (Wildtype)	CCTTGGGTTTCTGGGA	INTACT (C->T @P10 ;T->C@P11 )	INTACT
seq68	ACTGGTGAGTACGCCGAAA	INTACT (A->G @P16)	deleted	DEFECTIVE	PSI- SINGLE POSITIVE
seq69	ACTAGTGAGTACGCCGAAA	INTACT (A->G @P16)	deleted	DEFECTIVE	PSI- SINGLE POSITIVE
seq70	ACTGGTGAGTACGCCGAAA	INTACT (A->G @P16)	CCTTAGGTTTCTAGGA	DEFECTIVE (Hypermutaion)	PSI- SINGLE POSITIVE
seq71	ACTGGTGAGTACGCCGAAA	INTACT (A->G @P16)	CCTTGGGTTTCTGGGA	INTACT (C->T @P10 ;T->C@P11 )	INTACT
seq72	deleted	DEFECTIVE	CCTTGGGTTTCTGGGA	INTACT (C->T @P10 ;T->C@P11 )	ENV- SINGLE POSITIVE
seq73	deleted	DEFECTIVE	CCTTGGGTTTCTGGGA	INTACT (C->T @P10 ;T->C@P11 )	ENV- SINGLE POSITIVE
seq74	ACTGGTGAGTACGCCGAAA	INTACT (A->G @P16)	deleted	DEFECTIVE	PSI- SINGLE POSITIVE
seq75	ACTGGTGAGTACGCCAAAA	INTACT (Wildtype)	deleted	DEFECTIVE	PSI- SINGLE POSITIVE
seq76	ACTGGTGAGTACGCCGAAA	INTACT (A->G @P16)	deleted	DEFECTIVE	PSI- SINGLE POSITIVE
seq77	ACTAGTGAGTACGCCGAAA	INTACT (A->G @P16)	deleted	DEFECTIVE	PSI- SINGLE POSITIVE
seq78	ACTGGTGAGTACGCCGAAA	INTACT (A->G @P16)	CCTTAGGTTTCTAGGA	DEFECTIVE (Hypermutaion)	PSI- SINGLE POSITIVE
seq79	deleted	DEFECTIVE	CCTTGGGTTTCTGGGA	INTACT (C->T @P10 ;T->C@P11 )	ENV- SINGLE POSITIVE
seq80	deleted	DEFECTIVE	CCTTGGGTTCCTGGGA	INTACT (T->C@P11 )	ENV- SINGLE POSITIVE
seq81	ACTAGTGAGTACGCCGAAA	INTACT (A->G @P16)	CCTTAGGTTTCTAGGA	DEFECTIVE (Hypermutaion)	PSI- SINGLE POSITIVE
seq82	deleted	DEFECTIVE	CCTTGGGTTCCTGGGA	INTACT (T->C@P11 )	ENV- SINGLE POSITIVE
seq83	ACTGGTGAGTACGCCGAAA	INTACT (A->G @P16)	deleted	DEFECTIVE	PSI- SINGLE POSITIVE
seq84	ACTGGTGAGTACGCCGAAA	INTACT (A->G @P16)	CCTTGGGTTTCTGGGA	INTACT (C->T @P10 ;T->C@P11 )	INTACT
seq85	ACTGGTGAGTACGCCGGAA	INTACT (A->G @P16, A->G @P17)	CCTTGGGTTTCTGGGA	INTACT (C->T @P10 ;T->C@P11 )	INTACT
seq86	deleted	DEFECTIVE	CCTTGGGTTTCTGGGA	INTACT (C->T @P10 ;T->C@P11 )	ENV- SINGLE POSITIVE
seq87	ACTGGTGAGTACGCCGAAA	INTACT (A->G @P16)	deleted	DEFECTIVE	PSI- SINGLE POSITIVE
seq88	ACTGGTGAGTACGCCGAAA	INTACT (A->G @P16)	deleted	DEFECTIVE	PSI- SINGLE POSITIVE
seq89	deleted	DEFECTIVE	CCTTGGGTTTCTGGGA	INTACT (C->T @P10 ;T->C@P11 )	ENV- SINGLE POSITIVE
seq90	ACTGGTGATTACGCCGAAA	INTACT (G->T @P9; A->G @P16)	CCTTGGGTTTCTGGGA	INTACT (C->T @P10 ;T->C@P11 )	INTACT
seq91	ACTGGTGAGTACGCCGAAA	INTACT (A->G @P16)	deleted	DEFECTIVE	PSI- SINGLE POSITIVE
seq92	ACTCGGGGAGTACGCCGAAA	DEFECTIVE (MSD Mutations)	CCTTGGGTTTCTGGGA	INTACT (C->T @P10 ;T->C@P11 )	ENV- SINGLE POSITIVE
seq93	ACTGGTGAGTACGCCGAAA	INTACT (A->G @P16)	deleted	DEFECTIVE	PSI- SINGLE POSITIVE
seq94	deleted	DEFECTIVE	CCTTGGGTTTCTGGGA	INTACT (C->T @P10 ;T->C@P11 )	ENV- SINGLE POSITIVE
seq95	ACTGGTGAGTACGCCGAAA	INTACT (A->G @P16)	deleted	DEFECTIVE	PSI- SINGLE POSITIVE
seq96	deleted	DEFECTIVE	CCTTGGGTTCCTGGGA	INTACT (T->C@P11 )	ENV- SINGLE POSITIVE
seq97	ACTGGTGAGTACGCCGAAA	INTACT (A->G @P16)	deleted	DEFECTIVE	PSI- SINGLE POSITIVE
seq98	ACTGGTGAGTACGCCGAAA	INTACT (A->G @P16)	deleted	DEFECTIVE	PSI- SINGLE POSITIVE
seq99	deleted	DEFECTIVE	CCTTGGGTTCCTGGGA	INTACT (T->C@P11 )	ENV- SINGLE POSITIVE
seq100	ACTGGTGAGTACGCCGAAA	INTACT (A->G @P16)	deleted	DEFECTIVE	PSI- SINGLE POSITIVE
seq101	ACTGGTGAGTACGCCGAAA	INTACT (A->G @P16)	CCTTGGGTTTCTGGGA	INTACT (C->T @P10 ;T->C@P11 )	INTACT
seq102	ACTGGTGAGTACGCCGAAA	INTACT (A->G @P16)	deleted	DEFECTIVE	PSI- SINGLE POSITIVE
seq103	ACTGGTGAGTACGCCGAAA	INTACT (A->G @P16)	CCTTGGGTTTCTGGGA	INTACT (C->T @P10 ;T->C@P11 )	INTACT
seq104	ACTAGTGAGTACGCCGAAA	INTACT (A->G @P16)	deleted	DEFECTIVE	PSI- SINGLE POSITIVE
seq105	ACTGGTGAGTACGCCGAAA	INTACT (A->G @P16)	deleted	DEFECTIVE	PSI- SINGLE POSITIVE
seq106	ACTGGTGAGTACGCCGAAA	INTACT (A->G @P16)	deleted	DEFECTIVE	PSI- SINGLE POSITIVE
seq107	ACTGGTGAGTACGCCGAAA	INTACT (A->G @P16)	CCTTGGGTTTCTGGGA	INTACT (C->T @P10 ;T->C@P11 )	INTACT
seq108	ACTGGTGAGTACGCCGAAA	INTACT (A->G @P16)	deleted	DEFECTIVE	PSI- SINGLE POSITIVE
seq109	deleted	DEFECTIVE	CCTTGGGTTTCTGGGA	INTACT (C->T @P10 ;T->C@P11 )	ENV- SINGLE POSITIVE
seq110	ACTGGTGAGTACGCCGAAA	INTACT (A->G @P16)	deleted	DEFECTIVE	PSI- SINGLE POSITIVE
seq111	ACTGGTGAGTACGCCGAAA	INTACT (A->G @P16)	deleted	DEFECTIVE	PSI- SINGLE POSITIVE
seq112	ACTGGTGAGTACGCCGAAA	INTACT (A->G @P16)	deleted	DEFECTIVE	PSI- SINGLE POSITIVE
seq113	ACTGGTGAGTACGCCGAAA	INTACT (A->G @P16)	deleted	DEFECTIVE	PSI- SINGLE POSITIVE
seq114	ACTGGTGAGTACGCCGAAA	INTACT (A->G @P16)	CCTTGGGTTTCTGGGA	INTACT (C->T @P10 ;T->C@P11 )	INTACT
seq115	ACTAGTGAGTACGCCGAAA	INTACT (A->G @P16)	CCTTAGGTTTCTAGGA	DEFECTIVE (Hypermutaion)	PSI- SINGLE POSITIVE
seq116	ACTGGTGAGTACGCCGAAA	INTACT (A->G @P16)	deleted	DEFECTIVE	PSI- SINGLE POSITIVE
seq117	ACTGGTGAGTACGCCGAAA	INTACT (A->G @P16)	deleted	DEFECTIVE	PSI- SINGLE POSITIVE
seq118	ACTGGTGAGTACGCCGAAA	INTACT (A->G @P16)	CCTTGGGTTTCTGGGA	INTACT (C->T @P10 ;T->C@P11 )	INTACT
seq119	deleted	DEFECTIVE	CCTTGGGTTTCTGGGA	INTACT (C->T @P10 ;T->C@P11 )	ENV- SINGLE POSITIVE
seq120	ACTGGTGAGTACGCCGAAA	INTACT (A->G @P16)	deleted	DEFECTIVE	PSI- SINGLE POSITIVE
seq121	deleted	DEFECTIVE	CCTTGGGTTCCTGGGA	INTACT (T->C@P11 )	ENV- SINGLE POSITIVE
seq122	deleted	DEFECTIVE	CCTTGGGTTTCTGGGA	INTACT (C->T @P10 ;T->C@P11 )	ENV- SINGLE POSITIVE
seq123	ACTGGTGAGTACGCCGAAA	INTACT (A->G @P16)	deleted	DEFECTIVE	PSI- SINGLE POSITIVE
seq124	ACTGGTGAGTACGCCGAAA	INTACT (A->G @P16)	deleted	DEFECTIVE	PSI- SINGLE POSITIVE
seq125	ACTGGTGAGTACGCCGAAA	INTACT (A->G @P16)	CCTTGGGTTTCTGGGA	INTACT (C->T @P10 ;T->C@P11 )	INTACT
seq126	ACTGGTGAGTACGCCGAAA	INTACT (A->G @P16)	deleted	DEFECTIVE	PSI- SINGLE POSITIVE
seq127	ACTGGTGAATACGCCGAAA	DEFECTIVE (suspected Hypermutation)	CCTTGGGTTTCTGGGA	INTACT (C->T @P10 ;T->C@P11 )	ENV- SINGLE POSITIVE
seq128	ACTGGTGAGTACGCCGAAA	INTACT (A->G @P16)	deleted	DEFECTIVE	PSI- SINGLE POSITIVE
seq129	deleted	DEFECTIVE	CCTTGGGTTCCTGGGA	INTACT (T->C@P11 )	ENV- SINGLE POSITIVE
seq130	ACTGGTGAGTACGCCGAAA	INTACT (A->G @P16)	CCTTAGGTTTCTAGGA	DEFECTIVE (Hypermutaion)	PSI- SINGLE POSITIVE
seq131	ACTGGTGAGTACGCCGAAA	INTACT (A->G @P16)	CCTTGGGTTTCTGGGA	INTACT (C->T @P10 ;T->C@P11 )	INTACT
seq132	ACTGGTGAGTACGCCGAAA	INTACT (A->G @P16)	deleted	DEFECTIVE	PSI- SINGLE POSITIVE
seq133	deleted	DEFECTIVE	CCTTGGGTTTCTGGGA	INTACT (C->T @P10 ;T->C@P11 )	ENV- SINGLE POSITIVE
seq134	deleted	DEFECTIVE	CCTTGGGTTTCTGGGA	INTACT (C->T @P10 ;T->C@P11 )	ENV- SINGLE POSITIVE
seq135	ACTAGTGAGTACGCCGAAA	INTACT (A->G @P16)	deleted	DEFECTIVE	PSI- SINGLE POSITIVE
seq136	ACTGGTGAGTACGCCGAAA	INTACT (A->G @P16)	deleted	DEFECTIVE	PSI- SINGLE POSITIVE
seq137	ACTGGTGAGTACGCCGAAA	INTACT (A->G @P16)	deleted	DEFECTIVE	PSI- SINGLE POSITIVE
seq138	ACTGGTGAGTACGCCAAAA	INTACT (Wildtype)	CCTTGGGTTTCTGGGA	INTACT (C->T @P10 ;T->C@P11 )	INTACT
seq139	ACTGGTGAGTACGCCGAAA	INTACT (A->G @P16)	deleted	DEFECTIVE	PSI- SINGLE POSITIVE
seq140	ACTGGTGAGTACGCCGAAA	INTACT (A->G @P16)	CCTTGGGTTCCTGGGA	INTACT (T->C@P11 )	INTACT
seq141	ACTGGTGAGTACGCCGAAA	INTACT (A->G @P16)	deleted	DEFECTIVE	PSI- SINGLE POSITIVE
seq142	ACTGGTGAGTACGCCGAAA	INTACT (A->G @P16)	deleted	DEFECTIVE	PSI- SINGLE POSITIVE
seq143	deleted	DEFECTIVE	CCTTGGGTTTCTGGGA	INTACT (C->T @P10 ;T->C@P11 )	ENV- SINGLE POSITIVE
seq144	deleted	DEFECTIVE	CCTTGGGTTTCTGGGA	INTACT (C->T @P10 ;T->C@P11 )	ENV- SINGLE POSITIVE
seq145	deleted	DEFECTIVE	CCTTGGGTTTCTGGGA	INTACT (C->T @P10 ;T->C@P11 )	ENV- SINGLE POSITIVE
seq146	ACTGGTGAGTACGCCGAAA	INTACT (A->G @P16)	deleted	DEFECTIVE	PSI- SINGLE POSITIVE
seq147	ACTAGTGAGTACGCCGAAA	INTACT (A->G @P16)	deleted	DEFECTIVE	PSI- SINGLE POSITIVE
seq148	deleted	DEFECTIVE	CCTTGGGTTTCTGGGA	INTACT (C->T @P10 ;T->C@P11 )	ENV- SINGLE POSITIVE
seq149	deleted	DEFECTIVE	CCTTGGGTTCCTGGGA	INTACT (T->C@P11 )	ENV- SINGLE POSITIVE
seq150	ACTGGTGAGTACGCCAAAA	INTACT (Wildtype)	deleted	DEFECTIVE	PSI- SINGLE POSITIVE
seq151	ACTGGTGAGTACGCCGAAA	INTACT (A->G @P16)	CCTTGGGTTTCTGGGA	INTACT (C->T @P10 ;T->C@P11 )	INTACT
seq152	ACTGGTGAGTACGCCAAAA	INTACT (Wildtype)	CCTTAGGTTCCTAGGA	DEFECTIVE (Hypermutaion)	PSI- SINGLE POSITIVE
seq153	ACTGGTGAGTACGCCGAAA	INTACT (A->G @P16)	deleted	DEFECTIVE	PSI- SINGLE POSITIVE
seq154	ACTGGTGAGTACGCCGAAA	INTACT (A->G @P16)	CCTTAGGTTTCTAGGA	DEFECTIVE (Hypermutaion)	PSI- SINGLE POSITIVE
seq155	ACTAGTGAGTACGCCGAAA	INTACT (A->G @P16)	CCTTAGGTTTCTAGGA	DEFECTIVE (Hypermutaion)	PSI- SINGLE POSITIVE
seq156	ACTAGTGAGTACGCCGAAA	INTACT (A->G @P16)	deleted	DEFECTIVE	PSI- SINGLE POSITIVE
seq157	ACTGGTGAGTACGCCGAAA	INTACT (A->G @P16)	CCTTGGGTTTCTGGGA	INTACT (C->T @P10 ;T->C@P11 )	INTACT
seq158	ACTGGTGAGTACGCCGAAA	INTACT (A->G @P16)	deleted	DEFECTIVE	PSI- SINGLE POSITIVE
seq159	ACTGGTGAGTACGCCGAAA	INTACT (A->G @P16)	CCTTGGGTTTCTGGGA	INTACT (C->T @P10 ;T->C@P11 )	INTACT
seq160	ACTGGTGAGTACGCCGAAA	INTACT (A->G @P16)	CCTTGGGTTTCTGGGA	INTACT (C->T @P10 ;T->C@P11 )	INTACT
seq161	deleted	DEFECTIVE	CCTTGGGTTCCTGGGA	INTACT (T->C@P11 )	ENV- SINGLE POSITIVE
seq162	ACTGGTGAGTACGCCGAAA	INTACT (A->G @P16)	deleted	DEFECTIVE	PSI- SINGLE POSITIVE
seq163	deleted	DEFECTIVE	CCTTGGGTTTCTGGGA	INTACT (C->T @P10 ;T->C@P11 )	ENV- SINGLE POSITIVE
seq164	ACTGGTGAGTACGCCGAAA	INTACT (A->G @P16)	CCTTGGGTTTCTGGGA	INTACT (C->T @P10 ;T->C@P11 )	INTACT
seq165	ACTGGTGAGTACGCCGAAA	INTACT (A->G @P16)	deleted	DEFECTIVE	PSI- SINGLE POSITIVE
seq166	ACTGGTGAGTACGCCGAAA	INTACT (A->G @P16)	CCTTAGGTTTCTAGGA	DEFECTIVE (Hypermutaion)	PSI- SINGLE POSITIVE
seq167	ACTGGTGAGTACGCCGAAA	INTACT (A->G @P16)	deleted	DEFECTIVE	PSI- SINGLE POSITIVE
seq168	ACTGGTGAGTACGCCGAAA	INTACT (A->G @P16)	CCTTGGGTTTCTGGGA	INTACT (C->T @P10 ;T->C@P11 )	INTACT
seq169	deleted	DEFECTIVE	CCTTGGGTTTCTGGGA	INTACT (C->T @P10 ;T->C@P11 )	ENV- SINGLE POSITIVE
seq170	ACTGGTGAGTACGCCGAAA	INTACT (A->G @P16)	CCTTGGGTTTCTAGGA	DEFECTIVE (Hypermutaion)	PSI- SINGLE POSITIVE
seq171	ACTGGTGAGTACGCCGAAA	INTACT (A->G @P16)	CCTTGGGTTTCTGGGA	INTACT (C->T @P10 ;T->C@P11 )	INTACT
seq172	ACTGGTGAGTACGCCGAAA	INTACT (A->G @P16)	CCTTAGGTTTCTAGGA	DEFECTIVE (Hypermutaion)	PSI- SINGLE POSITIVE
seq173	ACTGGTGAGTACGCCGAAA	INTACT (A->G @P16)	CCTTGGGTTTCTGGGA	INTACT (C->T @P10 ;T->C@P11 )	INTACT
seq174	ACTGGTGAGTACGCCGAAA	INTACT (A->G @P16)	CCTTGGGTTTCTGGGA	INTACT (C->T @P10 ;T->C@P11 )	INTACT
seq175	ACTGGTGAGTACGCCGAAA	INTACT (A->G @P16)	deleted	DEFECTIVE	PSI- SINGLE POSITIVE
seq176	ACTGGTGAGTACGCCGAAA	INTACT (A->G @P16)	CCTTGGGTTTCTGGGA	INTACT (C->T @P10 ;T->C@P11 )	INTACT
seq177	ACTGGTGAGTACGCCGAAA	INTACT (A->G @P16)	deleted	DEFECTIVE	PSI- SINGLE POSITIVE
seq178	ACTGGTGAGTACGCCGAAA	INTACT (A->G @P16)	deleted	DEFECTIVE	PSI- SINGLE POSITIVE
seq179	ACTGGTGAGTACGCCGAAA	INTACT (A->G @P16)	CCTTGGGTTTCTGGGA	INTACT (C->T @P10 ;T->C@P11 )	INTACT
seq180	ACTGGTGAGTACGCCGAAA	INTACT (A->G @P16)	deleted	DEFECTIVE	PSI- SINGLE POSITIVE
seq181	ACTGGTGAGTACGCCGAAA	INTACT (A->G @P16)	deleted	DEFECTIVE	PSI- SINGLE POSITIVE
seq182	ACTGGTGAGTACGCCGAAA	INTACT (A->G @P16)	CCTTGGGTTTCTGGGA	INTACT (C->T @P10 ;T->C@P11 )	INTACT
seq183	ACTAGTGAGTACGCCGAAA	INTACT (A->G @P16)	deleted	DEFECTIVE	PSI- SINGLE POSITIVE
seq184	ACTGGTGAGTACGCCGAAA	INTACT (A->G @P16)	deleted	DEFECTIVE	PSI- SINGLE POSITIVE
seq185	deleted	DEFECTIVE	CCTTGGGTTTCTGGGA	INTACT (C->T @P10 ;T->C@P11 )	ENV- SINGLE POSITIVE
seq186	deleted	DEFECTIVE	CCTTGGGTTTCTGGGA	INTACT (C->T @P10 ;T->C@P11 )	ENV- SINGLE POSITIVE
seq187	ACTGGTGAGTACGCCGAAA	INTACT (A->G @P16)	deleted	DEFECTIVE	PSI- SINGLE POSITIVE
seq188	deleted	DEFECTIVE	CCTTGGGTTTCTGGGA	INTACT (C->T @P10 ;T->C@P11 )	ENV- SINGLE POSITIVE
seq189	ACTGGTGAGTACGCCGAAA	INTACT (A->G @P16)	deleted	DEFECTIVE	PSI- SINGLE POSITIVE
seq190	ACTGGTGAGTACGCCGAAA	INTACT (A->G @P16)	deleted	DEFECTIVE	PSI- SINGLE POSITIVE
seq191	deleted	DEFECTIVE	CCTTGGGTTTCTGGGA	INTACT (C->T @P10 ;T->C@P11 )	ENV- SINGLE POSITIVE
seq192	deleted	DEFECTIVE	CCTTGGGTTTCTGGGA	INTACT (C->T @P10 ;T->C@P11 )	ENV- SINGLE POSITIVE
seq193	ACTGGTGAGTACGCCGAAA	INTACT (A->G @P16)	deleted	DEFECTIVE	PSI- SINGLE POSITIVE
seq194	deleted	DEFECTIVE	CCTTGGGTTTCTGGGA	INTACT (C->T @P10 ;T->C@P11 )	ENV- SINGLE POSITIVE
seq195	ACTGGTGAGTACGCCGAAA	INTACT (A->G @P16)	deleted	DEFECTIVE	PSI- SINGLE POSITIVE
seq196	deleted	DEFECTIVE	CCTTGGGTTTCTGGGA	INTACT (C->T @P10 ;T->C@P11 )	ENV- SINGLE POSITIVE
seq197	ACTGGTGAGTACGCCGAAA	INTACT (A->G @P16)	deleted	DEFECTIVE	PSI- SINGLE POSITIVE
seq198	deleted	DEFECTIVE	CCTTGGGTTTCTGGGA	INTACT (C->T @P10 ;T->C@P11 )	ENV- SINGLE POSITIVE
seq199	ACTGGTGAGTACGCCGAAA	INTACT (A->G @P16)	deleted	DEFECTIVE	PSI- SINGLE POSITIVE
seq200	ACTGGTGAGTACGCCGAAA	INTACT (A->G @P16)	deleted	DEFECTIVE	PSI- SINGLE POSITIVE
seq201	ACTGGTGAGTACGCCGAAA	INTACT (A->G @P16)	deleted	DEFECTIVE	PSI- SINGLE POSITIVE
seq202	ACTGGTGAGTACGCCGAAA	INTACT (A->G @P16)	deleted	DEFECTIVE	PSI- SINGLE POSITIVE
seq203	ACTGGTGAATACGCCGAAA	DEFECTIVE (suspected Hypermutation)	CCTTGGGTTTCTGGGA	INTACT (C->T @P10 ;T->C@P11 )	ENV- SINGLE POSITIVE
seq204	ACTGGTGAGTACGGCGAAA	INTACT (C->G @P14; A->G @P16)	deleted	DEFECTIVE	PSI- SINGLE POSITIVE
seq205	deleted	DEFECTIVE	CCTTGGGTTTCTGGGA	INTACT (C->T @P10 ;T->C@P11 )	ENV- SINGLE POSITIVE
seq206	deleted	DEFECTIVE	CCTTGGGTTTCTGGGA	INTACT (C->T @P10 ;T->C@P11 )	ENV- SINGLE POSITIVE
seq207	ACTGGTGAGTACGCCGAAA	INTACT (A->G @P16)	CCTTGGGTTTCTGGGA	INTACT (C->T @P10 ;T->C@P11 )	INTACT
seq208	ACTGGTGAGTACGCCGAAA	INTACT (A->G @P16)	deleted	DEFECTIVE	PSI- SINGLE POSITIVE
seq209	ACTAGTGAGTACGCCGAAA	INTACT (A->G @P16)	deleted	DEFECTIVE	PSI- SINGLE POSITIVE
seq210	deleted	DEFECTIVE	CCTTGGGTTTCTGGGA	INTACT (C->T @P10 ;T->C@P11 )	ENV- SINGLE POSITIVE
seq211	ACTGGCGAGTACGCCGAAA	DEFECTIVE (MSD Mutations)	CCTTGGGTTTCTGGGA	INTACT (C->T @P10 ;T->C@P11 )	ENV- SINGLE POSITIVE
seq212	ACTGGTGAGTACGCCGAAA	INTACT (A->G @P16)	CCTTGGGTTTCTGGGA	INTACT (C->T @P10 ;T->C@P11 )	INTACT
seq213	ACTGGTGAGTACGCCGAAA	INTACT (A->G @P16)	deleted	DEFECTIVE	PSI- SINGLE POSITIVE
seq214	ACTGGTGAGTACGCCGAAA	INTACT (A->G @P16)	deleted	DEFECTIVE	PSI- SINGLE POSITIVE
seq215	ACTGGTGAGTACGCCGAAA	INTACT (A->G @P16)	deleted	DEFECTIVE	PSI- SINGLE POSITIVE
seq216	ACTGGTGAGTACGCCGAAA	INTACT (A->G @P16)	CCTTAGGTTTCTAGGA	DEFECTIVE (Hypermutaion)	PSI- SINGLE POSITIVE
seq217	deleted	DEFECTIVE	CCTTGGGTTTCTGGGA	INTACT (C->T @P10 ;T->C@P11 )	ENV- SINGLE POSITIVE
seq218	ACTGGTGAGTACGCCAAAA	INTACT (Wildtype)	deleted	DEFECTIVE	PSI- SINGLE POSITIVE
seq219	ACTGGTGAGTACGCCGAAA	INTACT (A->G @P16)	deleted	DEFECTIVE	PSI- SINGLE POSITIVE
seq220	deleted	DEFECTIVE	CCTTGGGTTTCTGGGA	INTACT (C->T @P10 ;T->C@P11 )	ENV- SINGLE POSITIVE
seq221	ACTGGTGAGTACGCCGAAA	INTACT (A->G @P16)	deleted	DEFECTIVE	PSI- SINGLE POSITIVE
seq222	ACTGGTGAGTACGCCGAAA	INTACT (A->G @P16)	CCTTGGGTTTCTGGAA	DEFECTIVE (Hypermutaion)	PSI- SINGLE POSITIVE
seq223	deleted	DEFECTIVE	CCTTGGGTTTCTGGGA	INTACT (C->T @P10 ;T->C@P11 )	ENV- SINGLE POSITIVE
seq224	ACTGGTGAGTACGCCGAAA	INTACT (A->G @P16)	deleted	DEFECTIVE	PSI- SINGLE POSITIVE
seq225	ACTGGTGAGTACGCCAAAA	INTACT (Wildtype)	deleted	DEFECTIVE	PSI- SINGLE POSITIVE
seq226	ACTGGTGAGTACGCCGAAA	INTACT (A->G @P16)	deleted	DEFECTIVE	PSI- SINGLE POSITIVE
seq227	ACTAGTGAGTACGCCGAAA	INTACT (A->G @P16)	CCTTAGGTTTCTAGGA	DEFECTIVE (Hypermutaion)	PSI- SINGLE POSITIVE
seq228	deleted	DEFECTIVE	CCTTGGGTTCCTGGGA	INTACT (T->C@P11 )	ENV- SINGLE POSITIVE
seq229	deleted	DEFECTIVE	CCTTGGGTTTCTGGGA	INTACT (C->T @P10 ;T->C@P11 )	ENV- SINGLE POSITIVE
seq230	ACTGGTGAGTACGCCGAAA	INTACT (A->G @P16)	deleted	DEFECTIVE	PSI- SINGLE POSITIVE
seq231	ACTGGTGAGTACGCCGAAA	INTACT (A->G @P16)	deleted	DEFECTIVE	PSI- SINGLE POSITIVE
seq232	deleted	DEFECTIVE	CCTTGGGTTTCTGGGA	INTACT (C->T @P10 ;T->C@P11 )	ENV- SINGLE POSITIVE
seq233	deleted	DEFECTIVE	CCTTGGGTTTCTGGGA	INTACT (C->T @P10 ;T->C@P11 )	ENV- SINGLE POSITIVE
seq234	deleted	DEFECTIVE	CCTTGGGTTTCTGGGA	INTACT (C->T @P10 ;T->C@P11 )	ENV- SINGLE POSITIVE
seq235	ACTGGTGAGTACGCCGAAA	INTACT (A->G @P16)	CCTTGGGTTTCTGGGA	INTACT (C->T @P10 ;T->C@P11 )	INTACT
seq236	ACTGGTGAGTACGCCGAAA	INTACT (A->G @P16)	CCTTGGGTTTCTGGGA	INTACT (C->T @P10 ;T->C@P11 )	INTACT
seq237	ACTGGTGAGTACGCCGAAA	INTACT (A->G @P16)	deleted	DEFECTIVE	PSI- SINGLE POSITIVE
seq238	ACTAGTGAGTACGCCGAAA	INTACT (A->G @P16)	deleted	DEFECTIVE	PSI- SINGLE POSITIVE
seq239	ACTAGTGAGTACGCCGAAA	INTACT (A->G @P16)	deleted	DEFECTIVE	PSI- SINGLE POSITIVE
seq240	ACTGGTGAGTACGCCGAAA	INTACT (A->G @P16)	deleted	DEFECTIVE	PSI- SINGLE POSITIVE
seq241	ACTGGTGAGTACGCCAAAA	INTACT (Wildtype)	deleted	DEFECTIVE	PSI- SINGLE POSITIVE
seq242	ACTGGTGAGTACGCCGAAA	INTACT (A->G @P16)	deleted	DEFECTIVE	PSI- SINGLE POSITIVE
seq243	ACTGGTGAGTACGCCGAAA	INTACT (A->G @P16)	deleted	DEFECTIVE	PSI- SINGLE POSITIVE
seq244	ACTGGTGAGTACGCCGAAA	INTACT (A->G @P16)	deleted	DEFECTIVE	PSI- SINGLE POSITIVE
seq245	ACTGGTGAGTACGCCGAAA	INTACT (A->G @P16)	deleted	DEFECTIVE	PSI- SINGLE POSITIVE
seq246	ACTGGTGAGTACGCCGAAA	INTACT (A->G @P16)	CCTTGGGTTTCTGGGA	INTACT (C->T @P10 ;T->C@P11 )	INTACT
seq247	deleted	DEFECTIVE	CCTTGGGTTTCTGGGA	INTACT (C->T @P10 ;T->C@P11 )	ENV- SINGLE POSITIVE
seq248	ACTGGTGAGTACGCCGAAA	INTACT (A->G @P16)	deleted	DEFECTIVE	PSI- SINGLE POSITIVE
seq249	ACTGGTGAGTACGCCGAAA	INTACT (A->G @P16)	CCTTAGGTTTCTAGGA	DEFECTIVE (Hypermutaion)	PSI- SINGLE POSITIVE
seq250	ACTGGTGAGTACGCCGAAA	INTACT (A->G @P16)	deleted	DEFECTIVE	PSI- SINGLE POSITIVE
seq251	ACTGGTGAGTACGCCGAAA	INTACT (A->G @P16)	deleted	DEFECTIVE	PSI- SINGLE POSITIVE
seq252	ACTGGTGAGTACGCCGAAA	INTACT (A->G @P16)	deleted	DEFECTIVE	PSI- SINGLE POSITIVE
seq253	deleted	DEFECTIVE	CCTTGGGTTTCTGGGA	INTACT (C->T @P10 ;T->C@P11 )	ENV- SINGLE POSITIVE
seq254	ACTGGTGAGTACGCCGAAA	INTACT (A->G @P16)	CCTTAGGTTTCTAGGA	DEFECTIVE (Hypermutaion)	PSI- SINGLE POSITIVE
seq255	deleted	DEFECTIVE	CCTTGGGTTTCTGGGA	INTACT (C->T @P10 ;T->C@P11 )	ENV- SINGLE POSITIVE
seq256	deleted	DEFECTIVE	CCTTGGGTTTCTGGGA	INTACT (C->T @P10 ;T->C@P11 )	ENV- SINGLE POSITIVE
seq257	ACTGGTGAGTACGCCGAAA	INTACT (A->G @P16)	CCTTAGGTTCCTAGGA	DEFECTIVE (Hypermutaion)	PSI- SINGLE POSITIVE
seq258	deleted	DEFECTIVE	CCTTGGGTTTCTGGGA	INTACT (C->T @P10 ;T->C@P11 )	ENV- SINGLE POSITIVE
seq259	ACTGGTGAGTACGCCGAAA	INTACT (A->G @P16)	deleted	DEFECTIVE	PSI- SINGLE POSITIVE
seq260	ACTGGTGAGTACGCCGAAA	INTACT (A->G @P16)	deleted	DEFECTIVE	PSI- SINGLE POSITIVE
seq261	ACTGGTGAGTACGCCGAAA	INTACT (A->G @P16)	deleted	DEFECTIVE	PSI- SINGLE POSITIVE
seq262	ACTGGTGAGTACGCCGAAA	INTACT (A->G @P16)	CCTTGGGTTTCTGGGA	INTACT (C->T @P10 ;T->C@P11 )	INTACT
seq263	ACTGGTGAGTACGCCGAAA	INTACT (A->G @P16)	deleted	DEFECTIVE	PSI- SINGLE POSITIVE
seq264	deleted	DEFECTIVE	CCTTGGGTTTCTGGGA	INTACT (C->T @P10 ;T->C@P11 )	ENV- SINGLE POSITIVE
seq265	ACTGGTGAGTACGCCGAAA	INTACT (A->G @P16)	CCTTGGGTTTCTGGGA	INTACT (C->T @P10 ;T->C@P11 )	INTACT
seq266	ACTGGTGAGTACGCCGAAA	INTACT (A->G @P16)	deleted	DEFECTIVE	PSI- SINGLE POSITIVE
seq267	ACTAGTGAGTACGCCGAAA	INTACT (A->G @P16)	deleted	DEFECTIVE	PSI- SINGLE POSITIVE
seq268	ACTGGTGAGTACGCCGAAA	INTACT (A->G @P16)	CCTTGGGTTTCTGGGA	INTACT (C->T @P10 ;T->C@P11 )	INTACT
seq269	ACTGGTGAGTACGCCGAAA	INTACT (A->G @P16)	deleted	DEFECTIVE	PSI- SINGLE POSITIVE
seq270	ACTGGTGAGTACGCCGAAA	INTACT (A->G @P16)	CCTTAGGTTTCTAGGA	DEFECTIVE (Hypermutaion)	PSI- SINGLE POSITIVE
seq271	ACTGGTGAGTACGCCGAAA	INTACT (A->G @P16)	deleted	DEFECTIVE	PSI- SINGLE POSITIVE
seq272	deleted	DEFECTIVE	CCTTGGGTTCCTGGGA	INTACT (T->C@P11 )	ENV- SINGLE POSITIVE
seq273	deleted	DEFECTIVE	CCTTGGGTTCCTGGGA	INTACT (T->C@P11 )	ENV- SINGLE POSITIVE
seq274	deleted	DEFECTIVE	CCTTGGGTTTCTGGGA	INTACT (C->T @P10 ;T->C@P11 )	ENV- SINGLE POSITIVE
seq275	ACTGGTGAGTACGCCGAAA	INTACT (A->G @P16)	deleted	DEFECTIVE	PSI- SINGLE POSITIVE
seq276	ACTGGTGAGTACGCCGAAA	INTACT (A->G @P16)	CCTTGGGTTTCTGGGA	INTACT (C->T @P10 ;T->C@P11 )	INTACT
seq277	deleted	DEFECTIVE	CCTTGGGTTCCTGGGA	INTACT (T->C@P11 )	ENV- SINGLE POSITIVE
seq278	ACTAGTGAGTACGCCGAAA	INTACT (A->G @P16)	CCTTAGGTTTCTAGGA	DEFECTIVE (Hypermutaion)	PSI- SINGLE POSITIVE
seq279	ACTGGTGAGTACGCCAAAA	INTACT (Wildtype)	CCTTGGGTTTCTGGGA	INTACT (C->T @P10 ;T->C@P11 )	INTACT
seq280	deleted	DEFECTIVE	CCTTGGGTTTCTGGGA	INTACT (C->T @P10 ;T->C@P11 )	ENV- SINGLE POSITIVE
seq281	ACTAGTGAGTACGCCGAAA	INTACT (A->G @P16)	CCTTAGGTTTCTAGGA	DEFECTIVE (Hypermutaion)	PSI- SINGLE POSITIVE
seq282	ACTGGTGAGTACGCCGAAA	INTACT (A->G @P16)	deleted	DEFECTIVE	PSI- SINGLE POSITIVE
seq283	ACTGGTGAGTACGCCGAAA	INTACT (A->G @P16)	CCTTAGGTTTCTAGGA	DEFECTIVE (Hypermutaion)	PSI- SINGLE POSITIVE
seq284	deleted	DEFECTIVE	CCTTGGGTTTCTGGGA	INTACT (C->T @P10 ;T->C@P11 )	ENV- SINGLE POSITIVE
seq285	ACTGGTGAGTACGCCGAAA	INTACT (A->G @P16)	deleted	DEFECTIVE	PSI- SINGLE POSITIVE
seq286	ACTGGTGAGTACGCCGAAA	INTACT (A->G @P16)	deleted	DEFECTIVE	PSI- SINGLE POSITIVE
seq287	deleted	DEFECTIVE	CCTTGGGTTTCTGGGA	INTACT (C->T @P10 ;T->C@P11 )	ENV- SINGLE POSITIVE
seq288	ACTAGTGAGTACGCCGAAA	INTACT (A->G @P16)	deleted	DEFECTIVE	PSI- SINGLE POSITIVE
seq289	ACTGGTGAGTACGCCGAAA	INTACT (A->G @P16)	deleted	DEFECTIVE	PSI- SINGLE POSITIVE
seq290	ACTGGTGAGTACGCCGAAA	INTACT (A->G @P16)	deleted	DEFECTIVE	PSI- SINGLE POSITIVE
seq291	ACTGGTGAGTACGCCGAAA	INTACT (A->G @P16)	deleted	DEFECTIVE	PSI- SINGLE POSITIVE
seq292	ACTGGTGAGTACGCCGAAA	INTACT (A->G @P16)	deleted	DEFECTIVE	PSI- SINGLE POSITIVE
seq293	deleted	DEFECTIVE	CCTTGGGTTTCTGGGA	INTACT (C->T @P10 ;T->C@P11 )	ENV- SINGLE POSITIVE
seq294	ACTGGTGAGTACGCCGAAA	INTACT (A->G @P16)	deleted	DEFECTIVE	PSI- SINGLE POSITIVE
seq295	ACTGGTGAGTACGCCGAAA	INTACT (A->G @P16)	CCTTGGGTTTCTGGGA	INTACT (C->T @P10 ;T->C@P11 )	INTACT
seq296	deleted	DEFECTIVE	CCTTGGGTTCCTGGGA	INTACT (T->C@P11 )	ENV- SINGLE POSITIVE
seq297	ACTGGTGAGTACGCCGAAA	INTACT (A->G @P16)	CCTTAGGTTTCTAGGA	DEFECTIVE (Hypermutaion)	PSI- SINGLE POSITIVE
seq298	ACTGGTGAGTACGCCGAAA	INTACT (A->G @P16)	deleted	DEFECTIVE	PSI- SINGLE POSITIVE
seq299	deleted	DEFECTIVE	CCTTGGGTTTCTGGGA	INTACT (C->T @P10 ;T->C@P11 )	ENV- SINGLE POSITIVE
seq300	deleted	DEFECTIVE	CCTTGGGTTCCTGGGA	INTACT (T->C@P11 )	ENV- SINGLE POSITIVE
seq301	ACTGGTGAGTACGCCGAAA	INTACT (A->G @P16)	CCTTAGGTTTCTAGGA	DEFECTIVE (Hypermutaion)	PSI- SINGLE POSITIVE
seq302	deleted	DEFECTIVE	CCTTGGGTTTCTGGGA	INTACT (C->T @P10 ;T->C@P11 )	ENV- SINGLE POSITIVE
seq303	ACTAGTGAGTACGCCGAAA	INTACT (A->G @P16)	CCTTAGGTTTCTGAGA	DEFECTIVE (Hypermutaion)	PSI- SINGLE POSITIVE
seq304	ACTGGTGAGTACGCCGAAA	INTACT (A->G @P16)	CCTTGGGTTTCTGGGA	INTACT (C->T @P10 ;T->C@P11 )	INTACT
seq305	ACTGGTGAGTACGCCGAAA	INTACT (A->G @P16)	deleted	DEFECTIVE	PSI- SINGLE POSITIVE
seq306	ACTGGTGAGTACGCCGAAA	INTACT (A->G @P16)	CCTTGGGTTTCTGGGA	INTACT (C->T @P10 ;T->C@P11 )	INTACT
seq307	ACTGGTGAGTACGCCGAAA	INTACT (A->G @P16)	deleted	DEFECTIVE	PSI- SINGLE POSITIVE
seq308	deleted	DEFECTIVE	CCTTGGGTTTCTGGGA	INTACT (C->T @P10 ;T->C@P11 )	ENV- SINGLE POSITIVE
seq309	deleted	DEFECTIVE	CCTTGGGTTTCTGGGA	INTACT (C->T @P10 ;T->C@P11 )	ENV- SINGLE POSITIVE
seq310	ACTGGTGAGTACGCCGAAA	INTACT (A->G @P16)	deleted	DEFECTIVE	PSI- SINGLE POSITIVE
seq311	ACTGGTGAGTACGCCGAAA	INTACT (A->G @P16)	CCTTGGGTTCCTGGGA	INTACT (T->C@P11 )	INTACT
seq312	ACTGGTGAGTACGCCGAAA	INTACT (A->G @P16)	deleted	DEFECTIVE	PSI- SINGLE POSITIVE
seq313	ACTGGTGAGTACGCCGAAA	INTACT (A->G @P16)	CCTTGGGTTTCTGGGA	INTACT (C->T @P10 ;T->C@P11 )	INTACT
seq314	ACTGGTGAGTACGCCGAAA	INTACT (A->G @P16)	CCTTGGGTTCCTGGGA	INTACT (T->C@P11 )	INTACT
seq315	ACTGGTGAGTACGCCGAAA	INTACT (A->G @P16)	deleted	DEFECTIVE	PSI- SINGLE POSITIVE
seq316	ACTAGTGAGTACGCCGAAA	INTACT (A->G @P16)	CCTTAGGTTTCTAGGA	DEFECTIVE (Hypermutaion)	PSI- SINGLE POSITIVE
seq317	ACTGGTGAGTACGCCGAAA	INTACT (A->G @P16)	CCTTAAATTCTTAGGA	DEFECTIVE (Hypermutaion)	PSI- SINGLE POSITIVE
seq318	ACTAGTGAGTACGCCGAAA	INTACT (A->G @P16)	deleted	DEFECTIVE	PSI- SINGLE POSITIVE
seq319	ACTGGTGAGTACGCCGAAA	INTACT (A->G @P16)	CCTTGGGTTTCTGGGA	INTACT (C->T @P10 ;T->C@P11 )	INTACT
seq320	ACTGGTGAGTACGCCGAAA	INTACT (A->G @P16)	CCTTGGGTTTCTGGGA	INTACT (C->T @P10 ;T->C@P11 )	INTACT
seq321	ACTAGTGAGTACGCCGAAA	INTACT (A->G @P16)	CCTTAGGTTTCTAGGA	DEFECTIVE (Hypermutaion)	PSI- SINGLE POSITIVE
seq322	ACTGGTGAGTACGCCGAAA	INTACT (A->G @P16)	deleted	DEFECTIVE	PSI- SINGLE POSITIVE
seq323	ACTGGTGAGTACGCCGAAA	INTACT (A->G @P16)	CCTTAGGTTCCTAGGA	DEFECTIVE (Hypermutaion)	PSI- SINGLE POSITIVE
seq324	ACTGGTGAGTACGCCGAAA	INTACT (A->G @P16)	CCTTAGGTTTCTAGGA	DEFECTIVE (Hypermutaion)	PSI- SINGLE POSITIVE
seq325	deleted	DEFECTIVE	CCTTGGGTTTCTGGGA	INTACT (C->T @P10 ;T->C@P11 )	ENV- SINGLE POSITIVE
seq326	deleted	DEFECTIVE	CCTTGGGTTTCTGGGA	INTACT (C->T @P10 ;T->C@P11 )	ENV- SINGLE POSITIVE
seq327	ACTAGTGAGTACGCCGAAA	INTACT (A->G @P16)	deleted	DEFECTIVE	PSI- SINGLE POSITIVE
seq328	deleted	DEFECTIVE	CCTTGGGTTTCTGGGA	INTACT (C->T @P10 ;T->C@P11 )	ENV- SINGLE POSITIVE
seq329	ACTGGTGAGTACGCCGAAA	INTACT (A->G @P16)	deleted	DEFECTIVE	PSI- SINGLE POSITIVE
seq330	ACTGGTGAGTACGCCGAAA	INTACT (A->G @P16)	deleted	DEFECTIVE	PSI- SINGLE POSITIVE
seq331	ACTGGTGAGTACGCCGAAA	INTACT (A->G @P16)	deleted	DEFECTIVE	PSI- SINGLE POSITIVE
seq332	ACTGGTGAGTACGCCGAAA	INTACT (A->G @P16)	deleted	DEFECTIVE	PSI- SINGLE POSITIVE
seq333	ACTGGTGAGTACGCCGAAA	INTACT (A->G @P16)	deleted	DEFECTIVE	PSI- SINGLE POSITIVE
seq334	ACTGGTGAGTACGCCGAAA	INTACT (A->G @P16)	CCTTAGGTTTCTAGGA	DEFECTIVE (Hypermutaion)	PSI- SINGLE POSITIVE
seq335	ACTGGTGAGTACGCCGAAA	INTACT (A->G @P16)	CCTTGGGTTTCTGGGA	INTACT (C->T @P10 ;T->C@P11 )	INTACT
seq336	ACTGGTGAGTACGCCGAAA	INTACT (A->G @P16)	deleted	DEFECTIVE	PSI- SINGLE POSITIVE
seq337	deleted	DEFECTIVE	CCTTGGGTTTCTGGGA	INTACT (C->T @P10 ;T->C@P11 )	ENV- SINGLE POSITIVE

## Sheet: Figure 1b_experimental
IPDA-defined Reservoir Composition (BC-004)
Experimental Result- IPDA env probe
	N (copies/Million CD4+ T-cells)	%
Psi-positive only	1215	100
Env-positive only	0	0
Intact	0	0
Experimental Result- Autologous env probe
	N (copies/Million CD4+ T-cells)	%
Psi-positive only	1215	56
Env-positive only	796	37
Intact	160	7

## Sheet: Figure 1d
Intact Proviruses/Million CD4+ T-cells	Infectious Units/Million CD4+ T-cells	Colour in graph	Notes
0	6.6323	red
0	0.02	black
137.328	0.2	black
0	0.04	black
15.6877	0.43	black
22.2049	0.15	black
50.9483	0.486	black
0	2.41	red
0	0.89	red
0	5.46	red
101.631	1.99	black
0	0.39	black
135	10.46	black
44.2515	4.95	black
34.3101	0.27	black
46.5427	1.02	black
74.3827	0.65	black
8.38767	0.2	black
84.2478	2.34	black
15.7982	0.09	black
0	1.67	red
0	0.27	black
0	0.42	red
8.66321	2.023	black
92.8344	2.766	black
178.373	37.5	black
0	3.51805	red
0	3.58629	red
0	0.83	red
0	0.021	red
132.006	1.5739	black
218.141	1.0344	black
93.1942	1.6097	black
162.66	0	black	IUPM set to 0.009 for graphing purposes
95.7782	0	black	IUPM set to 0.009 for graphing purposes
67.7847	0.1961	black
0	1.1651	red

## Sheet: Figure 1e
Gag Copies/Million CD4+ T-cells	Infectious Units/Million CD4+ T-cells	Notes
4547	6.6323
40.016	0.02
825.888	0.2
35.2609	0.04
312.727	0.43
98.4898	0.15
1098	1.99
198.696	0.39
1345.95	10.46
829.164	4.95
266.562	0.27
886.144	1.02
1004.54	0.65
144.642	0.2
228.717	2.34
100.937	0.09
401.417	1.67
56	0.27
314	0.42
398.406	2.023
978.7	2.766
985.302	37.5
1353.33	3.51805
837.729	3.58629
1677	1.5739
2108	1.0344
469.6	1.6097
2465	0	IUPM set to 0.009 for graphing purposes
1440	0	IUPM set to 0.009 for graphing purposes
656	0.1961
1631	1.1651

## Sheet: Figure 2c
	% Infected Cells Remaining Post-ADCC (Relative to no Antibody control)
	no Antibody			3BNC117			10-1074
	Replicate 1	Replicate 2	Replicate 3	Replicate 1	Replicate 2	Replicate 3	Replicate 1	Replicate 2	Replicate 3
Virus 3	100	100	100	100.37	101.76	102.87	70.62	77.85	76.74
Virus 4	100	100	100	65.36	70.9	66.63	103.08	98.81	99.67

## Sheet: Figure 4a
Env Copies/Million CD4+ T-cells
IPDA env primer/probe set	Secondary env primer/probe set
0	568.707
0	741.235
0	2547.77
0	104.535
0	418.14
0	349.279
0	85.6338
0	44.9438
0	816.754

## Sheet: Figure 4b
Env Copies/Million CD4+ T-cells
IPDA env primer/probe set	Secondary env primer/probe set	Colour
140.871	111.214	black
690.355	128.596	black
15.0716	21.1002	black
566.265	662.651	black
60.7315	99.3789	black
539.837	617.886	black
518.01	1234.99	black
173.776	202.212	black
186.511	293.089	black
498.542	425.656	black
712.605	1247.06	black
96.3855	90.3614	black
155.914	182.796	black
67.3298	85.6924	black
202.941	344.118	black
166.8	211.708	black
1411.76	1136.13	black
1004	127.898	black
552.535	590.742	black
683.897	747.515	black
811.078	811.078	black
836.91	922.747	black
737.667	663.9	black
1963.02	1840.33	black
2136.44	1946.06	black
767.544	833.333	black
786.81	623.395	black
93.5789	111.498	black
746.965	1027.08	black
633.306	593.167	black
411.594	369.082	black
1930.35	2362.14	black
437.929	494.732	black
635.481	0	red
621.6	0	red
582.21	0	red

## Sheet: Supplementary FIgure 1
Intact Proviruses/Million CD4+ T-cells
0
0
137.328
0
15.6877
22.2049
50.9483
0
0
0
0
101.631
0
135
44.2515
34.3101
46.5427
74.3827
8.38767
84.2478
15.7982
0
0
0
8.66321
92.8344
178.373
0
0
0
0
132.006
131.828
218.141
93.1942
80.5095
162.66
95.7782
40.6009
23.389
78.5428
0
33.6551
366.178
67.7847
0

## Sheet: Supplementary Figure 4
Supplementary Figure 4a: OM5346 Env phylogeny Newick File
((preART_2012_subtypeB_1:0.004933850000000017,((proviral_B_2:0.0051301499999999445,(OutGrowthVirus3_subtypeB:0.002805830000000009,proviral_B_1:0.009001660000000022):0.0022863499999999926):0.004218080000000013,((preART_2012_subtypeB_3:0.010377839999999972,preART_2012_subtypeB_2:0.0023734300000000097):0.004644870000000023,(preART_2012_subtypeB_4:0.0037756199999999795,(preART_2012_subtypeB_6:0.00139…
Supplementary Figure 4b: OM5346 Pol phylogeny Newick File
((preART_2012_subtypeB_2:0.0,(proviral_B_2:0.0,(proviral_B_1:0.0,(preART_2012_subtypeB_4:0.0,(OutGrowthVirus3_subtypeB:0.001690999999999998,(preART_2012_subtypeB_1:0.0,preART_2012_subtypeB_3:0.0):0.0034069999999999934):0.0):0.0):0.0):0.001699000000000006):0.0254065,((preART_2012_URF_8:0.0,preART_2012_URF_14:0.0):0.0018330000000000013,((preART_2012_URF_15:0.0,((preART_2012_URF_9:0.0,(preART_2012_U…

## Sheet: Supplementary FIgure 7
	Env copies/Million J-Lat Cells	95% Total Confidence Max Env Copies/Million J-Lat Cells	95% Total Confidence Min Env Copies/Million J-Lat Cells
IPDA env primers/probe	1.01818e+06	1.07125e+06	967076
Secondary env primers/probe	988698	1.0398e+06	937592
